# Supplementary material for: Corrosion-Modulating Effect of Pharmaceutical Agents in a Hybrid Coating System on Pure Magnesium
Source: J Funct Biomater. 2025 Oct 30;16(11):406. doi: 10.3390/jfb16110406 (PMC12653425; doi:10.3390/jfb16110406)
Supplement: Supplementary file 1 [file jfb-16-00406-s001.zip]

Archive with 1 entries (1 files):
- jfb-3930349-supplementary.pdf
